# Supplementary material for: Peimine, an Anti-Inflammatory Compound from Chinese Herbal Extracts, Modulates Muscle-Type Nicotinic Receptors
Source: Int J Mol Sci. 2021 Oct 19;22(20):11287. doi: 10.3390/ijms222011287 (PMC8539251; doi:10.3390/ijms222011287)
Supplement: Supplementary file 1 [file ijms-22-11287-s001.zip]

Archive with 1 entries (1 files):
- ijms-1418114-supplementary.pdf
